# Supplementary material for: The Potential of Plant Secondary Metabolites as Bread Mould Inhibitors: Exploring Their Individual and Combined Antifungal Effect
Source: Foods. 2025 Oct 23;14(21):3604. doi: 10.3390/foods14213604 (PMC12607509; doi:10.3390/foods14213604)
Supplement: Supplementary file 1 [file foods-14-03604-s001.zip]

Archive with 1 entries (1 files):
- foods-3878778-supplementary.pdf
